# Supplementary material for: Integrating synthetic accessibility with AI-based generative drug design
Source: J Cheminform. 2023 Sep 19;15:83. doi: 10.1186/s13321-023-00742-8 (PMC10507964; doi:10.1186/s13321-023-00742-8)
Supplement: Supplementary file 1 — Additional file 1. Synthetic accessibility scores of the 30 generated molecules in the experiment of in-silico validation of rscore. [file 13321_2023_742_MOESM1_ESM.csv]

	generation	smiles	chemist score	RScore3mn	SA score	SC score	RA score	RSPred
0	Imatinib similarity	Cc1ccc(NC(=O)c2ccc(NCc3ccc(CN4CCN(C)CC4)cc3)cc2)cc1Nc1nccc(-c2cccnc2)n1	1.0	0.8	2.5563989616738407	4.999902625643268	0.9978244304656982	0.6389560103416443
1	pi3kmtor_V3 similarity	CCc1ncnc(-c2ccc(C(=O)N3CCCN(C4CCS(=O)(=O)C4)C(C)C3)c(F)c2)c1C#Cc1ccc(N)nc1C	1.0	0.6	3.983870235412653	4.999983501187067	0.4001828134059906	0.1006818786263465
2	Imatinib similarity	CCNc1ccc(C(=O)Nc2ccc(CN3CCN(C)CC3)cc2)cc1Nc1nccc(-c2cccnc2)n1	1.0	0.8	2.489988188960828	4.999963068473397	0.9987831711769104	0.6224522590637207
3	Imatinib similarity	Cc1ccc(NC(=O)c2ccc(CN3CCN(C(=O)NC(C)(C)C)CC3)cc2)cc1Nc1nccc(-c2cccnc2)n1	1.0	0.8	2.589604087601032	4.992904854113724	0.7971282005310059	0.5945267081260681
4	Imatinib similarity	Cc1ccc(C(=O)NCC(=O)c2ccc(CN3CCN(C)CC3)cc2)cc1Nc1nccc(-c2cccnc2)n1	1.0	0.8	2.5054613954974343	4.999963193277964	0.9991748929023744	0.6392573118209839
5	Imatinib similarity	Cc1ccc(NC(=O)c2ccc(CN3CCCN(CC(C)C)CC3)cc2)cc1Nc1nccc(-c2cccnc2)n1	1.0	0.8	2.491082069478594	4.999977935960344	0.9994213581085204	0.3376864492893219
6	pi3kmtor_V3 similarity	CCc1ncnc(-c2ccc(C(=O)N3CCCCN(C4CCS(=O)(=O)C4)CC3)c(F)c2)c1C#Cc1ccc(N)nc1C	1.0	0.6	3.58719139131923	4.999898023019446	0.9633684754371644	0.6554660797119141
7	pi3kmtor_V3 similarity	Cc1nc(N)ccc1C#Cc1c(N)ncnc1-c1ccc(C(=O)N2CCN(C3CCCCS(=O)(=O)C3)CC2)c(F)c1	1.0	0.7	3.5921259423951435	4.999113493847053	0.9886131286621094	0.3820081949234009
8	pi3kmtor_V3 similarity	CCCc1ncnc(-c2ccc(F)c(C(=O)N3CCN(C4CCCS(=O)(=O)C4)CC3)c2)c1C#Cc1ccc(N)nc1C	1.0	0.6	3.6649136925474135	4.999998684446301	0.9836934208869934	0.2669286429882049
9	pi3kmtor_V3 similarity	C=CC1CC(N2CCN(C(=O)c3ccc(-c4ncnc(CC)c4C#Cc4ccc(N)nc4C)cc3F)CC2)CS(=O)(=O)C1	1.0	0.6	4.156557329099435	4.917787408277187	0.7199429869651794	0.2984269559383392
10	aspirin similarity	CC(=O)Oc1ccccc1C(=O)[NH2+]O	1.0	0.6	2.9605882779998307	2.102651347178785	0.9999971389770508	0.7423609495162964
11	pi3kmtor_V3 similarity	CCc1ncnc(-c2ccc(C(=O)N3CCN(C4CCS(=O)(=O)C4)CCN(COF)C3)c(F)c2)c1C#Cc1ccc(N)nc1C	0.0	0.0	4.028924534107433	4.999798458115655	0.0458807907998561	0.3529104590415954
12	aspirin similarity	CC(=O)Oc1ccccc1C(O)=[PH2+77]	0.0	0.0	3.060120403345767	1.8932500741292284	0.9999338388442992	0.7861447334289551
13	pi3kmtor_V3 similarity	CCc1ncnc(-c2ccc(C(=O)N3CCN(C4COC(CF)CCS(=O)(=O)C4)CC3)c(F)c2)c1C#Cc1ccc(N)nc1C	0.0	0.0	4.200670153853821	4.998943006737889	0.7970734238624573	0.4285043776035309
14	pi3kmtor_V3 similarity	C=[SH]N1CC(N2CCN(C(=O)c3ccc(-c4ncnc(CC)c4C#Cc4ccc(N)nc4C)cc3F)CC2)CCS(=O)(=O)C1	0.0	0.0	4.202661024295059	4.999997402405951	0.9822139143943788	0.5696612000465393
15	pi3kmtor_V3 similarity	CCc1ncnc(-c2ccc(C(=O)N3CCN(C4CC=CC(F)CS(=O)(=O)C4)CC3)c(F)c2)c1C#Cc1ccc(N)nc1C	0.0	0.0	4.218841105071908	4.999618373056984	0.6896661520004272	0.213011547923088
16	aspirin similarity	CC(=O)Oc1ccccc1C(=O)[I-](O)=[SeH2]	0.0	0.0	3.3318546572654557	2.021308443561113	0.9999442100524902	0.763515055179596
17	aspirin similarity	[CH+25]C(=O)c1ccccc1OC(C)=O	0.0	0.0	2.5897843653934416	1.81554512436402	1.0	0.8400608897209167
18	aspirin similarity	CC(=O)Oc1ccccc1C(O)=[PH2+6]	0.0	0.0	3.060120403345767	2.058417905504955	0.9999338388442992	0.8302993178367615
19	aspirin similarity	CC(=O)Oc1ccccc1C(O)=[IH3]	0.0	0.0	2.643309640118716	1.906268926053204	0.9993616938591005	0.8017534017562866
20	aspirin similarity	CC(=O)Oc1ccccc1C([N+54])=O	0.0	0.0	2.5897843653934416	1.6997619344971548	1.0	0.8169541954994202
21	aspirin similarity	[NH+117]C(=O)Oc1ccccc1C(=O)O	0.0	0.0	2.570023925833002	1.730390365099577	0.9999990463256836	0.7058534026145935
22	aspirin similarity	[BH2-72]C(=O)Oc1ccccc1C(=O)O	0.0	0.0	2.570023925833002	1.804307502919075	0.9999990463256836	0.8161486983299255
23	aspirin similarity	O=C([Se+23])Oc1ccccc1C(=O)O	0.0	0.0	2.570023925833002	1.7226675333330816	0.9999990463256836	0.7164368033409119
24	Imatinib similarity	Cc1ccc(NC(=O)c2ccc(CN3CCN([I+]([I-])=NI)CC3)cc2)cc1Nc1nccc(-c2cccnc2)n1	0.0	0.0	3.2344828809085757	4.998984654228062	0.9979212880134584	0.6760271787643433
25	Imatinib similarity	Cc1ccc(NC(=O)c2ccc(CN3CCN([I+](C)(O)Br)CC3)cc2)cc1Nc1nccc(-c2cccnc2)n1	0.0	0.0	3.4972154397762667	4.851457849952315	0.9933973550796508	0.4865733385086059
26	Imatinib similarity	Cc1ccc(NC(=O)c2ccc(CN3CCN([I+]CN(C)O)CC3)cc2)cc1Nc1nccc(-c2cccnc2)n1	0.0	0.0	3.126562353900055	4.999996366105034	0.9134809374809264	0.1921307444572448
27	Imatinib similarity	Cc1ccc(NC(=O)c2ccc(CN3CCN([S+]([O-])NC(C)(Cl)Cl)CC3)cc2)cc1Nc1nccc(-c2cccnc2)n1	0.0	0.0	3.689130423060728	4.983509053296268	0.0729277282953262	0.5608021020889282
28	Imatinib similarity	Cc1ccc(NC(=O)c2ccc(CN3CCN(CNC(C)(Cl)Cl)CC3)cc2)cc1Nc1nccc(-c2cccnc2)n1	0.0	0.0	2.837020535778075	4.998905373859869	0.9966893196105956	0.5147812962532043
29	pi3kmtor_V3 similarity	CCc1ncnc(-c2ccc(C(=O)N3CCN(C4CCNSS(=O)(=O)CS(=O)(=O)C4)CC3)c(F)c2)c1C#Cc1ccc(N)nc1C	0.0	0.0	4.6722743585678455	4.992043344294296	0.031564675271511	0.1966899335384369
